# Supplementary material for: Machine Learning Model Construction and Testing: Anticipating Cancer Incidence and Mortality
Source: Diseases. 2024 Jun 30;12(7):139. doi: 10.3390/diseases12070139 (PMC11275333; doi:10.3390/diseases12070139)
Supplement: Supplementary file 1 [file diseases-12-00139-s001.zip]

Archive with 1 entries (1 files):
- diseases-3062881-supplementary.pdf
